# Supplementary material for: Seasonal and geographic variation in packed cell volume and selected serum chemistry of platypuses
Source: Sci Rep. 2021 Aug 5;11:15932. doi: 10.1038/s41598-021-95544-z (PMC8342447; doi:10.1038/s41598-021-95544-z)
Supplement: Supplementary file 1 — Supplementary Information. [file 41598_2021_95544_MOESM1_ESM.xlsx]

## Sheet: S1 All Rivers GLM
Response	Predictor	Estimate	SE	p
PCV (n=191)	Intercept	39.2344	1.5126	<0.001
PCV (n=191)	AgeJ	-2.54401	0.834498	0.00246
PCV (n=191)	CatchmentSnowy River	6.18512	0.833147	<0.001
PCV (n=191)	CatchmentUpper Murray	7.259	1.08174	<0.001
PCV (n=191)	Month	1.8404	0.323763	<0.001
PCV (n=191)	SexM	-0.0832805	0.683044	0.90359
PCV (n=191)	Elevation	-0.0009606	0.002348	0.68441
PCV (n=191)	TVI	0.311946	0.291659	0.28801
TP (n=188)	Intercept	6.61014	0.13285	<0.001
TP (n=188)	AgeJ	-0.36399	0.09483	0.000137
TP (n=188)	CatchmentSnowy River	-0.20821	0.0842	0.014031
TP (n=188)	CatchmentUpper Murray	-0.25992	0.11612	0.026185
TP (n=188)	Month	0.08376	0.03641	0.022297
TP (n=188)	SexM	-0.09014	0.07687	0.244104
Albumin (n=184)	Intercept	28.5878	2.37368	<0.001
Albumin (n=184)	AgeJ	0.58685	1.02784	0.57077
Albumin (n=184)	CatchmentSnowy River	3.56933	1.07921	0.00101
Albumin (n=184)	CatchmentUpper Murray	4.00361	1.44814	0.00602
Albumin (n=184)	Month	1.32621	0.412086	0.00139
Albumin (n=184)	SexM	-0.94769	0.858863	0.27321
Albumin (n=184)	Elevation	-0.002817	0.002992	0.34975
Albumin (n=184)	TVI	-0.572596	0.361688	0.11594
Globulin (n=175)	Intercept	38.8954	3.86783	<0.001
Globulin (n=175)	AgeJ	-3.39348	1.93753	0.082045
Globulin (n=175)	CatchmentSR	-7.34204	2.14534	<0.001
Globulin (n=175)	CatchmentUMR	-8.29303	2.65604	0.001922
Globulin (n=175)	Month	-1.40868	0.776818	0.071772
Globulin (n=175)	Elevation	0.006242	0.005775	0.283157
Globulin (n=175)	TVI	0.711137	0.689254	0.305671
Urea (n=184)	Intercept	29.5416	1.51309	<0.001
Urea (n=184)	AgeJ	-0.926727	0.679223	0.1755
Urea (n=184)	CatchmentSnowy River	-1.15391	0.614075	0.0621
Urea (n=184)	CatchmentUpper Murray	-0.235393	0.858982	0.7855
Urea (n=184)	Month	0.686256	0.27036	0.0117
Urea (n=184)	SexM	-0.513912	0.56628	0.3675
Urea (n=184)	Elevation	-0.001647	0.00117	0.1623
Urea (n=184)	TVI	-0.441617	0.237565	0.0649
Creatinine (n=161)	Intercept	56.3226	7.636	<0.001
Creatinine (n=161)	AgeJ	-3.33508	2.82866	0.242166
Creatinine (n=161)	CatchmentSnowy River	-9.40479	3.3898	0.005819
Creatinine (n=161)	CatchmentUpper Murray	-16.2785	4.50732	<0.001
Creatinine (n=161)	Month	-1.40972	1.12265	0.21294
Creatinine (n=161)	SexM	1.83272	2.33009	0.435303
Creatinine (n=161)	Elevation	-0.013246	0.00841	0.118183
Creatinine (n=161)	TVI	-1.32519	0.972929	0.176675
Triglyceride (n=169)	Intercept	1.59855	0.296368	<0.001
Triglyceride (n=169)	CatchmentSnowy River	0.408915	0.122505	0.000923
Triglyceride (n=169)	CatchmentUpper Murray	0.858348	0.16402	<0.001
Triglyceride (n=169)	Month	-0.164404	0.0478642	0.000655
Triglyceride (n=169)	SexM	-0.314602	0.0993299	0.001677
Triglyceride (n=169)	Elevation	-0.0002997	0.0003385	0.379862
Triglyceride (n=169)	TVI	-0.0757521	0.042139	0.074546

## Sheet: S2 Snowy River GAM
Response	Predictors	Estimates/edf	SE	p
PCV (n=59)	Intercept	50.88	0.82	<0.001
PCV (n=59)	SexM	1.28	1.09	0.244
PCV (n=59)	s(Month_Seq):SexF	1.583		0.033
PCV (n=59)	s(Month_Seq):SexM	3.341e-11		0.879
TPC (n=58)	Intercept	6.58	0.07	<0.001
TPC (n=58)	SexM	0.04	0.09	0.71
TPC (n=58)	s(Month_Seq):SexF	1.436		0.006
TPC (n=58)	s(Month_Seq):SexM	3.285e-11		0.893
Albumin (n=72)	Intercept	33.6	0.58	<0.001
Albumin (n=72)	SexM	2.34	0.88	0.01
Albumin (n=72)	s(Month_Seq):SexF	8.725e-11		0.849
Albumin (n=72)	s(Month_Seq):SexM	1.442		0.006
Globulin (n=58)	Intercept	31.88	0.83	<0.001
Globulin (n=58)	SexM	-1.85	1.14	0.112
Globulin (n=58)	s(Month_Seq):SexF	0.587		0.184
Globulin (n=58)	s(Month_Seq):SexM	1.27		0.014
Urea (n=72)	Intercept	30.55	0.59	<0.001
Urea (n=72)	SexM	-0.74	0.88	0.401
Urea (n=72)	s(Month_Seq):SexF	0.3966		0.243
Urea (n=72)	s(Month_Seq):SexM	9.251e-11		0.76
Creatinine (n=67)	Intercept	37.11	2.1	<0.001
Creatinine (n=67)	SexM	-3.27	3.23	0.314
Creatinine (n=67)	s(Month_Seq):SexF	8.884e-11		0.621
Creatinine (n=67)	s(Month_Seq):SexM	1.491		0.006
Triglycerides (n=71)	Intercept	1.42	0.08	<0.001
Triglycerides (n=71)	SexM	-0.3	0.13	0.019
Triglycerides (n=71)	s(Month_Seq):SexF	1.224		0.095
Triglycerides (n=71)	s(Month_Seq):SexM	1.618		0.085

## Sheet: S3 Review weighted GLM
Response	Predictor	Estimate	SE	p
PCV (n=11)	Intercept	0.48	0	<0.001
PCV (n=11)	poly(Lat, 2)1	0.06	0.02	0.017
PCV (n=11)	poly(Lat, 2)2	-0.09	0.02	<0.001
TP (n=9)	Intercept	69.26	1.61	<0.001
TP (n=9)	poly(Lat, 2)1	-11.64	5.42	0.076
TP (n=9)	poly(Lat, 2)2	11.1	5	0.068
Albumin (n=9)	Intercept	30.5	0.99	<0.001
Albumin (n=9)	poly(Lat, 2)1	8.9	3.82	0.059
Albumin (n=9)	poly(Lat, 2)2	-7.51	3.3	0.063
Globulin (n=7)	Intercept	37.75	3.07	<0.001
Globulin (n=7)	poly(Lat, 2)1	-21.83	12.1	0.146
Globulin (n=7)	poly(Lat, 2)2	19.49	10.39	0.134
Urea (n=9)	Intercept	30	0.57	<0.001
Urea (n=9)	poly(Lat, 2)1	-1.97	2.1	0.386
Urea (n=9)	poly(Lat, 2)2	2.68	1.9	0.209
Creatinine (n=10)	Intercept	37.44	3.31	<0.001
Creatinine (n=10)	poly(Lat, 2)1	20.72	12.69	0.147
Creatinine (n=10)	poly(Lat, 2)2	3.81	11.41	0.748
Triglycerides (n=6)	Intercept	-0.29	0.68	0.695
Triglycerides (n=6)	poly(Lat, 2)1	5.89	2.79	0.125
Triglycerides (n=6)	poly(Lat, 2)2	-3.62	1.46	0.089
